# Supplementary material for: The current state of training in psychiatry of intellectual disability: perspectives of trainees and trainers
Source: BJPsych Bull. 2021 Feb;45(1):59–65. doi: 10.1192/bjb.2020.68 (PMC8058933; doi:10.1192/bjb.2020.68)
Supplement: Supplementary file 1 [file S2056469420000686sup001.zip]

Archive with 5 entries (5 files):
- S2056469420000686sup005.pdf
- S2056469420000686sup004.pdf
- S2056469420000686sup003.pdf
- S2056469420000686sup002.pdf
- S2056469420000686sup001.docx
